# Supplementary material for: Small, Enigmatic Plasmids of the Nosocomial Pathogen, Acinetobacter baumannii: Good, Bad, Who Knows?
Source: Front Microbiol. 2017 Aug 15;8:1547. doi: 10.3389/fmicb.2017.01547 (PMC5559437; doi:10.3389/fmicb.2017.01547)
Supplement: Table S1 — Features of the Rep-3 superfamily group of Acinetobacter plasmids. [file Table_1.XLSX]

## Sheet: Sheet1
Supplemental Table 1: Features of the Rep-3 Superfamily Group of Acinetobacter plasmids analysed in this study
Plasmid Group	Plasmid	Size (bp)	Accession no.	repB-repA	Iterons	Iteron Sequence	XerC/XerD	XerC/XerD-flanked gene cassette	TA systems	TonB-dependent receptor	MobA / MobL	Remarks/other features	Reference
GR2	pD36-3	9276	NZ_CP012955.1	Yes	4	ATATGTCCACGTTTACCTTGCA	Yes	Putative sulfate transporter	RelE/Cro-CI	No	No		Hamidian et al., 2015
	pPKAB07	8805	CP006964.1	Yes	4	ATATGTCCACGTTTACCTTGCA	Yes	Sel1	AbkB/AbkA	Yes	No		Saranathan et al., 2014
	pCanada-BC5-8.7	8731	NZ_AFDN01000003.1	Yes	4	ATATGTCCACGTTTACCTTGCA	Yes	Sel1	AbkB/AbkA	Yes	No		unpublihsed
	pAC30a	8685	CP007578	Yes	2*	ATATGTCCACGTTTACCTTGCA	Yes	Sel1	AbkB/AbkA	Yes	No	*Incomplete iterons possibly due to sequencing and/or assembly errors (see Supplemental File 1)	Lean et al., 2016
	pAC29a	8737	NZ_CP008850.1	Yes	4	ATATGTCCACGTTTACCTTGCA	Yes	Sel1	AbkB/AbkA	Yes	No		Lean et al., 2016
	pAC12	8731	CP007550.1	Yes	4	ATATGTCCACGTTTACCTTGCA	Yes	Sel1	AbkB/AbkA	Yes	No		Lean et al., 2015
	pAB5075	8819	NZ_JHUI01000005.1	Yes	4	ATATGTCCACGTTTACCTTGCA	Yes	Sel1	AbkB/AbkA	Yes	No		unpublished
	pABUH6a-8.8	8763	NZ_AYEX01000118.1	Yes	3*	ATATGTCCACGTTTACCTTGCA	Yes	Sel1	AbkB/AbkA	Yes	No	*Two partial iterons at nts. 8748..8763 and 1..16 could be part of a single full iteron sequence and might be due to sequence assembly error (see Supplemental File 1)	Wright et al., 2014
	p2ABST25	8970	AEPA01000396.1	Yes	4	ATATGTCCACGTTTACCTTGCA	Yes	blaOXA-72	AbkB/AbkA	Yes	No		Zarrilli et al., 2011
	pAB-NCGM253	8970	NC_021489.1	Yes	4	ATATGTCCACGTTTACCTTGCA	Yes	blaOXA-72	AbkB/AbkA	Yes	No		Tada et al., 2014
	pABG7-1	8731	NC_025110.1	Yes	4	ATATGTCCACGTTTACCTTGCA	Yes	Sel1	AbkB/AbkA	Yes	No		Hamidian et al., 2015
	pA85-2	8731	NC_025108.1	Yes	4	ATATGTCCACGTTTACCTTGCA	Yes	Sel1	AbkB/AbkA	Yes	No		Hamidian et al., 2014
	pA1-1	8731	NZ_CP010782.1	Yes	4	ATATGTCCACGTTTACCTTGCA	Yes	Sel1	AbkB/AbkA	Yes	No		Holt et al., 2015
	p1BJAB0868	8721	NC_021730.1	Yes	3	ATATGTCCACGTTTACCTTGCA	Yes	Sel1	AbkB/AbkA	Yes	No		Zhu et al., 2013
	p1ABTCDC0715	8731	CP002523.1	Yes	4	ATATGTCCACGTTTACCTTGCA	Yes	Sel1	AbkB/AbkA	Yes	No		Chen et al., 2011
	p2AB5075	8731	NZ_CP008708.1	Yes	4	ATATGTCCACGTTTACCTTGCA	Yes	Sel1	Abkb/AbkA	Yes	No		Galagher et al., 2015
	pAB0057	8729	CP001183.2	Yes	4	ATATGTCCACGTTTACCTTGCA	Yes	Sel1	AbkB/AbkA	Yes	No		Adams et al., 2008
	p2ABAYE	9661	NC_010402.1	Yes	4	ATATGTCCACGTTTACCTTGCA	Yes	Alcohol dehydrogenase	AbkB/AbkA	Yes	No		Vallenet et al., 2008
	pAB2	11302	CP000523.1	Yes	4	ATATGTCCACGTTTACCTTGCA	Yes	NIL*	No	No	No	*371 nt between XerC/D sites with no detectable reading frames in between	Smith et al., 2007
	pABNA1	6095 (partial)	GQ338082.1	Yes	5	ATATGTCCACGTTTACCTTGCA	Yes	NIL*	No	No	No	*blaOXA-58 (4743..5585) found flanked by ISAba2 and ISAba3; XerC/XerD sites located upstream (2170..2197 and 2870..2897)	Giannouli et al., 2010
	pACICU1ª	28279	NC_010605.1	Yes	5	ATATGTCCACGTTTACCTTGCA	Yes*	Sel1	RelE/Phd	No	No	*2 nt of the right-hand XerC is deleted due to insertion of ISAba3, which in turn, is inserted with ISAba2	Iacono et al., 2008
GR20	pCR17C	8047	NZ_HG977529.1	Yes	4	ATATGACACCGTTTACCTTGCA	Yes	NIL*	AbkB/AbkA	Yes	No	*No gene cassette - only 196 nt between the XerC/XerD sites	Unpublished
	pMMCU3	8964	NC_019199.1	Yes	4	ATATGACACCGTTTACCTTGCA	Yes	blaOXA-24	AbkB/AbkA	Yes	No		Marino et al., 2010
	pAbATCC329	8842	NC_025168.1	Yes	4	ATATGACACCGTTTACCTTGCA	Yes	blaOXA-24	AbkB/AbkA	Yes	No		Mosqueda et al., 2014
	pABVA01	8963	NC_012813.1	Yes	4	ATATGACACCGTTTACCTTGCA	Yes	blaOXA-24	AbkB/AbkA*	Yes	No	*Error in annotation led to mistranslation of the AbkB toxin reading frame in the GenBank entry. Pairwise alignment of the abkB reading frame showed that the nucleotides in pABVA01 are intact	D'Andrea et al., 2009
	pABUH6b-10	10030	AYFI01000019.1	Yes	4	ATATGACACCGTTTACCTTGCA	Yes	Sel1	AbkB/AbkA	Yes	Yes		Wright et al., 2014
	pNaval18-7.0	7032	NZ_AFDA02000011.1	Yes	4	ATATGACACCGTTTACCTTGCA	Yes	RnlA-RnlB TA system	RnlA-RnlB	No	Yes	TA system is flanked by XerC-XerD instead of downstream of the site	Unpublished
GR3	p736***	N/A	GU978996.1	N/A	4	TTAAAACGAGGTTTACCTTGCA	N/A	N/A	N/A	N/A	N/A		Bertini et al. , 2010
	p203***	N/A	GU978997.1	N/A	4	TTAAAACGAGGTTTACCTTGCA	N/A	N/A	N/A	N/A	N/A		Bertini et al., 2010
	pRCH52-1	11164	KT346360.1	Yes	4	TTAAAACGAGGTTTACCTTGCA	Yes	tet(39) and tetR	Only AbkA	Yes	No	Only the AbkA antitoxin is found; the tet(39) and tetR genes are identical to the ones found in pNaval18-8.4, which were not flanked by XerC/XerD sites	Hamidian et al., 2016
	pABLAC1	8006	NZ_CP007713.1	Yes	4	TTAAAACGAGGTTTACCTTGCA	Yes	Hypothetical protein	RelE/Cro-CI	No	No	Contains the sel1 gene downstream of the putative TA genes and not flanked by XerC/XerD	Ou et al., 2015
	pOIFC143-6.2	6241	NZ_AFDL01000007.1	Yes	4	TTAAAACGAGGTTTACCTTGCA	No*	N/A	No	No	No	*Only left side of XerC-XerD was apparent; no detectable TA system using TADB from the 4 hypothetical ORFs encoded by the plasmid	unpublished
	pD1279779	7416	NC_020525.1	Yes	4	TTAAAACGAGGTTTACCTTGCA	Yes	Hypothetical protein	RelE/Cro-CI	No	No	Plasmid is identical with pLAC1 from repB to the sel1 genes	Farrugia et al., 2013
GR1	p1ABSDF	6106	CU468231.1	Yes	4	CAATAAGTACACCTTTATCTTG	No	N/A	No	No	No*	*Only a mobS-like reading frame evident downstream and next to the repB gene	Vallenet et al., 2008
GR8	p11921***	N/A	GU979000.1	N/A	5*	TAGGTTTATCGACCCATAAAAT	N/A	N/A	N/A	N/A	N/A	*Five imperfect repeat sequences plus two partial iteron sequences (see Supplemental File 1 for full sequence and location of iterons)	Bertini et al., 2010
	pNaval18-8.4	8422	NZ_AFDA02000008	Yes	6*	TAGGTTTATCGACCCATAAAAC	No	N/A	No	No	Yes	*Six imperfect repeat sequences (see Supplemental File 1 for full sequence and location of iterons); encodes tetR and tet(39) genes downstream of repB-repA	unpublished
	pMAC	9540	NC_006877	Yes	6*	TAGGTTTATCGACCCATAAAAC	No	N/A	RelE/Cro-CI	No	Yes	*Six imperfect repeat seqeunces (see Supplemental File 1 for full sequence and location of iterons); the sel1 gene is also found downstream of the RelE/Cro-CI TA genes; only experimental evidence of RepB and iterons as minimal replication region, and transmissibility (but in E. coli, not Acinetobacter)	Dorsey et al., 2006
	pA21***	N/A	GU979001.1	N/A	5*	TAGGTTTATCGACCCTTAAAAC	N/A	N/A	N/A	N/A	N/A	*Five imperfect repeat sequences plus one partial iteron sequence (see Supplemental File 1 for full sequence and location of iterons)	Bertini et al., 2010
GR17	pAB1	13408	CP000522.1	Yes	4	TATAAGACTACAATTTCTTTGT	Yes	3 ORFs: (1) LysR regulator (304 aa; 2523..3437); (2) Diaminopimelate decarboxylase (416 aa; 3538..4788); (3) putative cysteine protease (chaperone) (196 aa; 5039..5629)	RelE/Cro-CI	No	No		Smith et al., 2007
GR12	pNaval81-13	12634	NZ_AFDB02000005.1	Yes	5*	CTACCAACTATGAGGGATTGA	Yes**	4 identifiable ORFs: (1) IS3 family transposase (3054..4219); (2) resolvase (4436..5068); (3) heme oxygenase (5151..5726); (4) TonB-dependedent receptor (5842..8622)	No	Yes	No	*Five imperfect repeat sequences (see Supplemental File for full sequence and location of iterons) **One half of the XerC inverted repeat is missing, due probably to the transposition of an IS element; XerC/XerD (1687..1714) - XerD (9314..9324) missing XerC; tnpA (9454..10779)	Unpublished
	pNaval17-13	12636	NZ_AFDO01000021.1	Yes	5*	CTACCAACTATGAGGGATTGA	Yes**	Similar to pNaval81-13 (see above entry)	No	Yes	No	** Similar to pNaval81-13 (see above entry)	Unpublished
	pXBB1-3 (from A. johnsonnii)	11643	CP010354.1	Yes	5*	CTACTAACTATGAGGGATTGA	Yes**	Opacity protein LomR (accession: ALV74973), related surface antigens (COG3637)	No	No	No	*Five imperfect repeat sequences (see Supplemental File 1 for full sequence and location of iterons) **XerC sequence differs by 1-2 nt: GTT TCG TAT AA (10445..10455); TTATACGCAAT (6..16)	Unpublished
	pMMCU1	8771	NC_013056.1	Yes	5*	CTACTAACTATGACGGATTGA	Yes	blaOXA-24	No	No	Yes	*Five imperfect repeat sequences (see Supplemental File 1 for full sequence and location of iterons)	Merino et al., 2010
	pAB02***	N/A	AY228470.1	Yes	5*	CTACTAACTATGACGGATTGA	N/A	N/A	AbkB/AbkA	N/A	N/A	* Five imperfect repeat sequences (see Supplemental File 1 for full sequence and location of iterons)	Unpublished
	pABIRª	29823	EU294228.1	Yes	5*	CTACTAACTATGACGGATTGA			AbkB/AbkA			* Five imperfect repeat sequences (see Supplemental File 1 for full sequence and location of iterons)	Zarrilli et al., 2008
	p2ABSDFª	25014	CU468232.1	Yes	5*	CTACTAACTATGACGGATTGA	Yes	hypothetical ORFs			Yes	* Five imperfect repeat sequences along with one partial iteron sequence (see Supplemental File 1 for full sequence and location of iterons)	Vallenet et al., 2008
	pABUH3a-8.2	8190	AYFH01000048.1	Yes	5*	CTACTAACTATGACGGATTGA	Yes	blaOXA-40	No**	No	Yes	*Five imperfect repeat sequences (see Supplemental File 1 for full sequence and location of iterons); **2 hypoythetical ORFs downstream of the blaOXA-10 gene did not share sequence similarity with other TA systems, TA finder in TA database did not predict any TA system	Wright et al., 2014
	pABUH3b-7.8	7819	AYFZ01000083.1	Yes	5*	CTACTAACTATGACGGATTGA	Yes	acetyltransferase	No**	No	Yes	*Five imperfect repeat sequences (see Supplemental File 1 for full sequence and location of iterons); **Hypothetical ORFs downstream of the acetyltransferase gene identical with the ORFs from pABUH3a-8.2	Wright et al., 2014
GR11	p1ABAYE	5644	NC_010401.1	RepB only	6*	AAAGGGTACAAATAGCATGAT	Yes	Sel1	phd-yoeB	No	Yes	*Six imperfect repeat sequences plus one partial iteron sequence (see Supplemental File 1 for full sequence and location of iterons)	Vallenet et al., 2008
	pABUH2a-5.6	5636	NZ_AYFZ01000080.1	RepB only	4*	AAAGTACTTTTACCGGACA	Yes	blaOXA-40	dinJ-yafQ	No	Yes	*Four imperfect repeat sequences along with four partial iteron sequences (see Supplemental File 1 for full sequence and location of iterons)	Wright et al., 2014
	pABUH2b-5.4	5355	NZ_AYFH01000057.1	RepB only	4*	AAAGTACTTTTACCGGACA	Yes	acetyltransferase	dinJ-yafQ	No	Yes	*Four imperfect repeat sequences along with five partial iteron sequences (see Supplemental File 1 for full sequence and location of iterons)	Wright et al., 2014
N/A = unknown
ª Plasmids pACICU1, pABIR and p2ABSDF are not considered as small plasmids but their RepB sequence was included in this analysis following Bertini et al. (2010) to verify the various plasmids' GR groupings
*** These are only partial sequences of the plasmids that cover the oriV-repB region and were included in this analysis following Bertini et al. (2010) to validate the plasmids' GR groupings
